# Supplementary material for: CRISPR loci-PCR as Tool for Tracking Azospirillum sp. Strain B510
Source: Microorganisms. 2021 Jun 22;9(7):1351. doi: 10.3390/microorganisms9071351 (PMC8307223; doi:10.3390/microorganisms9071351)
Supplement: Supplementary file 1 [file microorganisms-09-01351-s001.zip]

Archive with 1 entries (1 files):
- microorganisms-1239029-supplementary.pdf
